# Supplementary material for: Genomic variation in two gametocyte non-producing Plasmodium falciparum clonal lines
Source: Malar J. 2016 Apr 21;15:229. doi: 10.1186/s12936-016-1254-1 (PMC4839107; doi:10.1186/s12936-016-1254-1)
Supplement: Supplementary file 7 — 10.1186/s12936-016-1254-1 A scan for motifs in gene sequences (coding and UTR regions). [file 12936_2016_1254_MOESM7_ESM.xlsx]

## Sheet: S5 table
	S5 table
	A scan for motifs in gene sequences (coding and UTR regions)
	Gene	Genes with Motif-1*	Genes with Motifs-2**	Genes in guilt by association data set ***	Genomic Location	Product Description
	PF3D7_0203800	Y	Y		Pf3D7_02_v3: 171,563 - 174,912 (-)	conserved Plasmodium protein, unknown function
	PF3D7_0323800		Y		Pf3D7_03_v3: 998,649 - 1,001,582 (+)	conserved Plasmodium protein, unknown function
	PF3D7_0413800		Y		Pf3D7_04_v3: 622,094 - 622,936 (+)	50S ribosomal protein L10, putative
	PF3D7_0422900		Y		Pf3D7_04_v3: 1,045,381 - 1,046,696 (+)	conserved Plasmodium protein, unknown function
	PF3D7_0423000		Y		Pf3D7_04_v3: 1,047,696 - 1,048,478 (+)	conserved Plasmodium protein, unknown function
	PF3D7_0505600		Y		Pf3D7_05_v3: 245,933 - 246,934 (+)	conserved Plasmodium protein, unknown function
	PF3D7_0510300		Y		Pf3D7_05_v3: 440,779 - 441,879 (-)	stripes inner membrane complex protein, putative (SIP)
	PF3D7_0511200		Y		Pf3D7_05_v3: 471,055 - 474,058 (+)	stearoyl-CoA desaturase (SCD)
	PF3D7_0513600		Y		Pf3D7_05_v3: 574,941 - 578,505 (-)	deoxyribodipyrimidine photo-lyase, putative
	PF3D7_0524600	Y			Pf3D7_05_v3: 1,017,809 - 1,018,582 (+)	50S ribosomal protein L12, apicoplast, putative
	PF3D7_0525300		Y		Pf3D7_05_v3: 1,052,468 - 1,053,913 (-)	conserved Plasmodium protein, unknown function
	PF3D7_0526100		Y		Pf3D7_05_v3: 1,079,779 - 1,081,008 (+)	conserved Plasmodium membrane protein, unknown function
	PF3D7_0530900	Y	Y		Pf3D7_05_v3: 1,257,723 - 1,265,750 (-)	formin 1
	PF3D7_0607700		Y		Pf3D7_06_v3: 320,740 - 328,998 (+)	conserved Plasmodium protein, unknown function
	PF3D7_0618900.1		Y		Pf3D7_06_v3: 784,354 - 788,027 (+)	N-acetylglucosamine transferase (GPI1)
	PF3D7_0618900.2		Y		Pf3D7_06_v3: 784,354 - 788,027 (+)	N-acetylglucosamine transferase (GPI1)
	PF3D7_0622700		Y		Pf3D7_06_v3: 916,000 - 917,299 (-)	conserved Plasmodium membrane protein, unknown function
	PF3D7_0707600		Y		Pf3D7_07_v3: 353,986 - 354,720 (+)	conserved Plasmodium protein, unknown function
	PF3D7_0715200		Y	Y	Pf3D7_07_v3: 676,061 - 682,681 (-)	conserved Plasmodium protein, unknown function
	PF3D7_0804700	Y	Y	Y	Pf3D7_08_v3: 271,417 - 277,413 (-)	conserved Plasmodium protein, unknown function
	PF3D7_0809200	Y	Y		Pf3D7_08_v3: 467,943 - 471,893 (-)	asparagine-rich antigen Pfa55-14 (pfa55-14)
	PF3D7_0809700		Y	Y	Pf3D7_08_v3: 499,463 - 501,569 (-)	RuvB-like helicase 1 (RUVB1)
	PF3D7_0810900.1		Y		Pf3D7_08_v3: 551,199 - 552,428 (-)	conserved Plasmodium protein, unknown function
	PF3D7_0813500		Y		Pf3D7_08_v3: 665,548 - 667,095 (-)	conserved Plasmodium protein, unknown function
	PF3D7_0827200		Y	Y	Pf3D7_08_v3: 1,177,310 - 1,180,324 (+)	conserved Plasmodium protein, unknown function
	PF3D7_0903800	Y	Y	Y	Pf3D7_09_v3: 179,187 - 183,991 (+)	LCCL domain-containing protein (CCp4)
	PF3D7_0924600		Y	Y	Pf3D7_09_v3: 999,463 - 1,005,845 (+)	conserved Plasmodium protein, unknown function
	PF3D7_0936600		Y		Pf3D7_09_v3: 1,446,929 - 1,447,947 (+)	Plasmodium exported protein (PHISTc), unknown function (GEXP05)
	PF3D7_1012300	Y			Pf3D7_10_v3: 472,546 - 473,386 (-)	ubiquinol-cytochrome c reductase complex subunit, putative
	PF3D7_1020300	Y		Y	Pf3D7_10_v3: 819,830 - 822,139 (+)	cytoplasmic dynein intermediate chain, putative
	PF3D7_1025500	Y	Y		Pf3D7_10_v3: 1,067,652 - 1,086,992 (-)	conserved Plasmodium protein, unknown function
	PF3D7_1027900		Y	Y	Pf3D7_10_v3: 1,156,648 - 1,158,980 (+)	palmitoyltransferase, putative (DHHC10)
	PF3D7_1030900		Y	Y	Pf3D7_10_v3: 1,251,151 - 1,251,807 (-)	28 kDa ookinete surface protein (Pfs28)
	PF3D7_1031900	Y			Pf3D7_10_v3: 1,284,588 - 1,287,287 (-)	conserved Plasmodium protein, unknown function
	PF3D7_1107900	Y		Y	Pf3D7_11_v3: 343,913 - 349,351 (-)	mechanosensitive ion channel protein
	PF3D7_1109100		Y		Pf3D7_11_v3: 382,569 - 387,150 (-)	conserved Plasmodium protein, unknown function
	PF3D7_1119100	Y			Pf3D7_11_v3: 720,992 - 722,273 (+)	tRNA m(1)G methyltransferase, putative
	PF3D7_1120700		Y	Y	Pf3D7_11_v3: 784,592 - 788,350 (-)	conserved Plasmodium protein, unknown function
	PF3D7_1121000	Y		Y	Pf3D7_11_v3: 792,197 - 793,945 (+)	palmitoyltransferase, putative (DHHC3)
	PF3D7_1129600	Y	Y	Y	Pf3D7_11_v3: 1,144,754 - 1,148,770 (+)	phosphatidylinositol-4-phosphate 5-kinase, putative
	PF3D7_1132400	Y	Y		Pf3D7_11_v3: 1,255,286 - 1,259,671 (-)	conserved Plasmodium membrane protein, unknown function
	PF3D7_1143100	Y			Pf3D7_11_v3: 1,720,047 - 1,724,861 (-)	transcription factor with AP2 domain(s) (AP2-O)
	PF3D7_1144600	Y			Pf3D7_11_v3: 1,770,949 - 1,771,902 (+)	conserved Plasmodium protein, unknown function
	PF3D7_1205700		Y		Pf3D7_12_v3: 253,155 - 254,123 (+)	targeted glyoxalase II (tGloII)
	PF3D7_1219900		Y		Pf3D7_12_v3: 796,500 - 797,183 (+)	D-ribulose-5-phosphate 3-epimerase, putative
	PF3D7_1230100		Y		Pf3D7_12_v3: 1,242,025 - 1,243,599 (-)	thioredoxin-like associated protein 1, putative (TLAP1)
	PF3D7_1236800	Y	Y		Pf3D7_12_v3: 1,532,248 - 1,534,077 (+)	protein-S-isoprenylcysteine O-methyltransferase, putative
	PF3D7_1250400		Y		Pf3D7_12_v3: 2,067,400 - 2,069,370 (+)	conserved Plasmodium protein, unknown function
	PF3D7_1321000		Y		Pf3D7_13_v3: 859,299 - 861,347 (+)	conserved Plasmodium protein, unknown function
	PF3D7_1326600	Y	Y		Pf3D7_13_v3: 1,107,875 - 1,122,540 (+)	conserved Plasmodium protein, unknown function
	PF3D7_1348400		Y	Y	Pf3D7_13_v3: 1,935,596 - 1,947,380 (-)	conserved Plasmodium membrane protein, unknown function
	PF3D7_1351600		Y	Y	Pf3D7_13_v3: 2,055,216 - 2,056,721 (+)	glycerol kinase (GK)
	PF3D7_1356000	Y			Pf3D7_13_v3: 2,218,743 - 2,222,939 (+)	conserved Plasmodium protein, unknown function
	PF3D7_1356100	Y			Pf3D7_13_v3: 2,224,146 - 2,227,040 (-)	conserved Plasmodium protein, unknown function
	PF3D7_1360900		Y		Pf3D7_13_v3: 2,440,438 - 2,442,909 (-)	polyadenylate-binding protein, putative
	PF3D7_1404000		Y		Pf3D7_14_v3: 143,984 - 144,661 (+)	DNA-directed RNA polymerase II subunit RPB4, putative (RPB4)
	PF3D7_1420900	Y			Pf3D7_14_v3: 865,346 - 866,805 (-)	mannose-1-phosphate guanyltransferase, putative
	PF3D7_1429700		Y		Pf3D7_14_v3: 1,168,236 - 1,169,336 (-)	mitochondrial ribosomal protein L15 precursor, putative
	PF3D7_1435600	Y	Y		Pf3D7_14_v3: 1,437,511 - 1,442,877 (-)	conserved Plasmodium protein, unknown function
	PF3D7_1438800		Y	Y	Pf3D7_14_v3: 1,571,039 - 1,574,161 (+)	conserved Plasmodium protein, unknown function
	PF3D7_1466800		Y		Pf3D7_14_v3: 2,731,986 - 2,734,694 (+)	conserved Plasmodium protein, unknown function
	PF3D7_1471700		Y		Pf3D7_14_v3: 2,929,823 - 2,931,547 (+)	conserved Plasmodium protein, unknown function
	PF3D7_1472300		Y		Pf3D7_14_v3: 2,954,108 - 2,957,108 (+)	conserved Plasmodium membrane protein, unknown function
	* Motif-1	TGTANNTACA
	** Motifs-2	g/atGTACac/t
	***	Reference [35]
